# Supplementary material for: Dopaminergic signaling regulates microglial surveillance and adolescent plasticity in the mouse frontal cortex
Source: Nat Commun. 2025 Aug 26;16:7974. doi: 10.1038/s41467-025-63314-4 (PMC12381247; doi:10.1038/s41467-025-63314-4)
Supplement: Supplementary file 24 — Source Data [file 41467_2025_63314_MOESM24_ESM.xlsx]

## Sheet: Fig. 1c
	Control Formation (%)											Wheel running formation (%)
	M	M	M	F	F	F	F	F	F	M		M	M	M	M	M	M	F	F	F	F	F	F
2hr	0	6	6	8	7	4	0	0	0	0		14	15	14	5	15	8	28	21	23	14	13	28
24hr	0	10	6	15	10	4	0	0	0	3		14	7	23		15	19	28	21	23	21	26	28

## Sheet: Fig. 2d
	Control Formation (%)											Wheel running formation (%)
	M	M	M	F	F	F	F	F	F	M		M	M	M	M	M	M	F	F	F	F	F	F
2hr	0	6	2	0	0	0	11	0	7	8		0	0	0	13	9	0	0	5	0	0	3	0
24hr	3.4	6	5	3	0	3	0	7	15	15		3	7	0		9	0	8	3	8	4	3	0

## Sheet: Fig. 1f
	Baseline (intersection #)											2hr control (intersection #)											24hr control (intersection #)
Distance	F	F	F	F	F	F	F	M	M	M		F	F	F	F	F	F	F	M	M	M		F	F	F	F	F	F	F	M	M	M
	5	5.33	4.67	6.33333	5.667	7.33333	5.3333	7	4.33333	7.6667		5.6667	7	3.333	6.333	5.6667	6.333	5.6667	7	6.6667	9		5	6	5	7.67	5.333	4.6667	6.6667	5.33333	4.66667	5.3333
	7.33	8.67	9	9.33333	8.333	10	9	10.667	6	8.6667		9	10.667	7.667	9.667	10	12	8.6667	9.6667	7.3333	9.33333		8.6667	7.6667	8.6667	11.3	9.667	8.6667	9	9	7.33333	7.3333
	9.33	10.7	10.3	13	9	12.6667	11.333	13	8.66667	9.6667		9	12.333	12.33	14	11	13.33	11.667	12	11.333	9.66667		11	7.6667	10.333	12.3	10	11.333	10.667	13.6667	10.3333	8.6667
6	11	11.7	12.3	15	12.67	15	14.667	13.333	9.33333	10.667		9.6667	13.333	13	15.33	11.333	16.67	13	13.333	11.333	12		10	11	12.667	16	13.67	15.333	11	14.6667	13	10
	11.7	13	12.3	14.3333	15	17	14.333	12.667	11	12.333		13.667	12.333	14.33	17.67	12.667	17	15.667	14	14	14.3333		11.333	12	13.333	15.7	13.33	16	14.333	14	11.3333	12.667
	12.7	11.7	13	16	14.33	18.3333	14.333	14.667	12.6667	13		14	15.667	12	19	12.667	17.67	18	16.333	13	15.3333		14	11.667	16	15.7	16.67	15.333	17.333	17.6667	12.3333	13.667
	15	10	16	17.3333	14.67	16.6667	16.667	15.667	16	13.667		12.667	11.667	15	18	13.333	17	17.667	17.333	16.667	15		12.333	13	19.667	15.3	16	17	18.333	17.3333	12	13.667
14	12.3	11	17	15.3333	14.67	15.3333	17.333	14.667	14	16		14.333	16	16.33	18	14	17.67	18.667	18.333	15.667	14		12	9.6667	18	17	14.67	14	18	16.3333	12.6667	15
	10	13	12.7	11.3333	14	13.6667	18	18.333	14.3333	14.333		12.333	15.667	14.33	17	13.333	13	17.333	16.333	17.667	18		10.333	13.333	14.333	20.3	11.33	15.667	18	13	14.6667	16.333
	12	11.7	11	8	12.33	15	16.667	12	13.6667	11		11	14.333	16	13	12.667	13.33	14.333	16.667	13.667	13.6667		13	16.333	13.333	16.3	9.667	14	12.333	13.6667	12	15.333
	11.7	12.7	10.7	3.66667	10	11.6667	17	11.333	14.3333	15.667		10.333	11.667	13	9.667	11.667	10.33	14.333	15.333	10.333	12.3333		12	13	13.333	15	10.67	15.333	14	9.33333	10	18
22	10	13	13.3	4.33333	9	8.33333	13	11.333	14.6667	13		9.6667	12.667	12	6.333	10.333	8	11	13.667	10.333	11		9.6667	11	12.333	12.7	9.333	12.667	12	10.3333	13	20.667
	8.67	12	13	4.33333	9.333	7	14.667	9.3333	13	10		8.3333	12.333	10	5	9.3333	5.333	10.667	10	9	9		6	10.667	11.333	10	8.667	10	10	8.66667	10.6667	19
	7.67	11	10	4	8.333	5.33333	12.667	6.3333	13	12.667		6.3333	9.3333	9.667	5.333	9	5.667	8.3333	7.3333	11.333	8.66667		8.6667	10	11.333	8.67	9.667	7	11	7	9	17.667
	5.67	9	8.67	3.33333	7	4.33333	11	4	8	12		5.6667	7.3333	8.333	4	7.6667	5	6.6667	5.6667	9	8.33333		6.3333	8	10	5.33	8	5.3333	9.6667	6.33333	8.33333	15.333
30	7	7.33	8.33	3.66667	5.667	3.66667	11.333	3.3333	10.6667	11		5.6667	6.3333	7.667	3.667	5.6667	3.667	6	3.3333	9	5.33333		7	7.6667	8.6667	4	8.333	4.6667	7.6667	3.66667	7.66667	14.333
	5	7	8	3.33333	5.667	2.33333	6.3333	3	5.66667	7.3333		3.6667	4.3333	7.667	3.333	6	1.667	6	3.6667	8.6667	5		5.6667	5.6667	7.3333	4.67	6	3.6667	6	3.33333	7.33333	11.333
	4.67	6	5	2.33333	4.667	1.66667	4.6667	2.6667	5.66667	6.3333		3.6667	3	6.333	2	5.3333	1.333	5.6667	2.6667	8.3333	4.66667		4.3333	4	7	3.33	5.333	3	4	3.33333	7.66667	9.3333
	3.33	4.33	3.33	1.66667	3.667	1.66667	3.6667	3	4.33333	6.3333		3.3333	3	6.333	0.333	4	1	4.3333	3.6667	6.6667	3.66667		4.6667	4.3333	5.3333	3.67	3.667	2.6667	4	3	6.66667	7.6667
38	3.67	4	2.33	1	4.667	1	3.6667	2.3333	4	6.3333		3	2.3333	4.667	0	2.6667	0.333	2.3333	3.3333	5.3333	4.66667		3.6667	4.6667	4.3333	3.67	3.333	2.3333	3	3	4	6.6667
	4.33	3	2	0.66667	3.667	0.666667	3.6667	2.3333	3.33333	6.6667		2.6667	2.3333	4.333	0	2.6667	0	2	3	5	3.33333		3	4.6667	4.3333	3.33	2.667	1.3333	2.6667	2.33333	6	7
	2	3	2	0	2.667	0.666667	3.3333	2	4	5.3333		2	1.3333	2.333	0	2.3333	0	2.3333	2.3333	4.3333	3		1.6667	4.6667	4	2.33	1.667	0	2.6667	1.33333	5.33333	4.6667
	2.33	3	1.67	0	2.333	0.333333	3	1	3.33333	5.3333		1.6667	1.3333	2.667	0	1.3333	0	1.3333	1.3333	3	3		1.6667	2.6667	4.6667	2	1.333	0	2	0	4.33333	4
46	1.67	2.33	0.67	0	1.333	0	2	0.6667	3.33333	4.6667		0.6667	1.3333	2.667	0	1	0	1.3333	0.6667	1.6667	3		1.3333	2	3.3333	1.33	0.667	0	1.6667	0	3.66667	4
	1.67	1.67	0.67	0	1.333	0	2	0.6667	2.66667	4		0.3333	1.3333	2.333	0	0.6667	0	0.6667	0.6667	1.6667	2.66667		1.3333	1.3333	1.3333	0.67	0	0	1.3333	0	3.33333	4.6667
	0.67	1	0.33	0	1	0	1.3333	0.3333	2	3.3333		0.3333	0.3333	1	0	0	0	0.6667	0.3333	1.3333	2.33333		0.6667	1.6667	1.6667	0	0	0	1	0	2.33333	4
	0.67	0.67	0.33	0	0	0	1	0.3333	2	3		0	0.3333	0.333	0	0	0	0.6667	0	1.3333	1.66667		0.3333	1.3333	1.3333	0	0	0	0.3333	0	2.33333	3.3333
54	0.33	0.67	0.33	0	0	0	0.3333	0.3333	1.33333	2		0	0	0	0	0	0	0	0	1.3333	1		0	0.3333	1.3333	0	0	0	0.3333	0	2	3
	0.33	0	0.33	0	0	0	0	0	1	1.6667		0	0	0	0	0	0	0	0	0.3333	0		0	0.3333	1.3333	0	0	0	0	0	1.66667	3
	0.33	0	0	0	0	0	0	0	0	2		0	0	0	0	0	0	0	0	0.3333	0		0	0.3333	0.6667	0	0	0	0	0	1.33333	3
	0	0	0	0	0	0	0	0	0	2		0	0	0	0	0	0	0	0	0.3333	0		0	0.3333	0.6667	0	0	0	0	0	1	2.6667
62	0	0	0	0	0	0	0	0	0	1.3333		0	0	0	0	0	0	0	0	0.3333	0		0	0.3333	0.6667	0	0	0	0	0	1	2.3333
	0	0	0	0	0	0	0	0	0	1.6667		0	0	0	0	0	0	0	0	0	0		0	0.3333	0.6667	0	0	0	0	0	1	2.3333
	0	0	0	0	0	0	0	0	0	1.6667		0	0	0	0	0	0	0	0	0	0		0	0.3333	0	0	0	0	0	0	0.66667	2
	0	0	0	0	0	0	0	0	0	1.6667		0	0	0	0	0	0	0	0	0	0		0	0	0	0	0	0	0	0	0.66667	2
70	0	0	0	0	0	0	0	0	0	1.6667		0	0	0	0	0	0	0	0	0	0		0	0	0	0	0	0	0	0	0.33333	1.6667
	0	0	0	0	0	0	0	0	0	1		0	0	0	0	0	0	0	0	0	0		0	0	0	0	0	0	0	0	0.33333	1.3333
	0	0	0	0	0	0	0	0	0	0.6667		0	0	0	0	0	0	0	0	0	0		0	0	0	0	0	0	0	0	0.33333	1

## Sheet: Fig. 1g
	Baseline (intersection #)													2hr Wheel (intersection #)													24hr Wheel (intersection #)
Distance	F	F	F	F	F	F	M	M	M	M	M	M		F	F	F	F	F	F	M	M	M	M	M	M		F	F	F	F	F	F	M	M	M	M	M	M
	8.33	7.67	7.33	6.66667	6.667	5	9	4.6667	6.33333	7.6667	6.3333	5		7	8	7	7	7.6667	7.333	7.6667	8	7.3333	5.66667	6.6667	7		7.6667	8	7	7	7	5.6667	8.6667	7.66667	6	7.3333	5.667	5.6667
	7.67	11	11	9.33333	11	8.66667	12.667	7	7.33333	9	9	8.6667		10.333	12	10.33	11.33	8.6667	8.333	12.333	10.333	9.3333	11	7	9		9.6667	8.6667	8	11.3	11	9.3333	12.333	9.33333	7.33333	10.667	8.333	9.3333
	8.33	12	11	11.3333	12.33	10.6667	15	6.3333	10.6667	13.667	11.333	8		15.333	12.333	11.33	10.67	12	9.333	13.333	10	10.667	13.6667	13	11		11.667	13	9.6667	13.7	13.67	15	12.333	12	10	15	11	8.6667
6	10.3	15.7	12.3	13.6667	15.67	10.3333	14.667	7.6667	9.66667	15.667	12	12.333		15.667	15.333	16	16.67	14.667	11.67	17	12.333	10.333	14.3333	12.667	12		11	16.333	14.667	13.7	14.33	15	17.333	13	9.33333	13	12.67	14
	10.7	17	16	13	15.33	12.3333	15.333	11	12.3333	16	14.667	13		17.667	16.333	15.33	14.67	14.667	15.67	17.333	15.333	14	18.3333	17	15.3333		12.333	18	14.333	15.3	14	17.333	17.333	13.3333	12.3333	15	14.67	12.333
	10.7	17.3	15	16.6667	17.33	13.6667	15	13.333	11	17.667	15.667	10		15	20	17.33	15.67	18.667	17.33	20.667	15	17.333	19.3333	16.333	15		14	19.667	15.667	17	13	17.667	16.333	15.3333	15	14.333	16	14.667
	14.3	17	16.7	13	16.33	14	16.333	13.333	14	19	15.667	9.6667		18.667	20.333	18.33	16.33	19.667	19.67	22.667	17.333	15.667	17.6667	21.667	17.6667		15	19	15.333	20.3	16.33	21.333	16	16	15.3333	15.333	22	15
14	13	15.7	15.3	10.6667	12.67	15.3333	17.333	11.333	13	17.667	15.667	11		17.667	19.333	20	16.67	19	21	21.667	17.667	14	16	18.333	13.6667		14	22.667	18.667	18.3	17.67	20.667	16.667	19	15	18	18.67	14.333
	13.7	18.3	16.7	12	11.67	15.6667	14.667	12	13.3333	19	15.667	16.333		17.667	22.333	20	17.33	19.333	23	19.667	19.667	15.333	17	15.667	13.3333		14	20.667	16	19	16	22	17.667	16.6667	15	18.333	19.67	11.667
	15.3	13.7	15	10.6667	8	17.3333	15.667	12	12.6667	13	13.667	15.667		15.333	19.333	19	14.67	18	23.67	17.667	15.667	18	16.3333	13.333	12.3333		12	17.333	16.333	17	14	23	20	17	15	21	16	13.333
	15	12	17.7	11.3333	7.667	16	11.667	10.667	13.3333	15.333	15.667	13.333		11.667	22.667	19	14	16.333	19.67	17.667	14.333	17.333	16	15.333	9.66667		13.333	17	18.667	19.7	15	23	19.333	17.3333	14.3333	15.667	11.33	11.667
22	12.7	8.67	15.7	8	8.333	13.3333	11	10.667	10	17	13	11		13.333	18.667	21	13	14	17.67	15	15	16	14	15.333	11.6667		13	17	17	17.7	14.33	22.333	15.333	15.6667	13	17	9.667	12
	10.7	6.33	13.3	7.66667	6.667	8.66667	10.667	10.333	8.66667	13.667	10.333	7.6667		10.333	17.333	19.33	13	13.333	13	11.333	10.333	12.667	15.3333	13.667	8		12.667	13.333	16.333	16.3	12	20.333	17.333	14.6667	13.6667	13	8	7.3333
	9.33	6.67	14.7	7.66667	6.333	8.66667	9.3333	8.6667	9	12.667	7.3333	6.3333		10.667	13.667	16.67	12	10.333	14.33	11	9.6667	11.333	13.3333	11.333	5.66667		11.667	7.6667	13	13	8.333	13	13.333	10.3333	11	14.333	8	8.3333
	9	5.33	11	5.33333	5	4.33333	10.333	8.3333	9.33333	12.333	5.6667	5.3333		9.3333	12.333	14.67	11.67	10	12	10	7	10	12	6.6667	3.66667		9	9	14	11	8	10.333	10	9	10	11.333	7	4.3333
30	7.67	4.67	8	5.33333	4.333	4	8.6667	6	6.66667	9	5	4.6667		9	9	11.67	11	8	9.333	7	7.3333	8.3333	12	7.3333	3.33333		7.6667	7.3333	11.667	8	8	8	7.3333	8.33333	8	13.667	6	3.3333
	7.67	4.33	6	4.66667	3	4.33333	5.6667	4.3333	4.66667	9	3.6667	4.3333		6.3333	9	10.33	8.333	6.3333	8	5.3333	4.6667	7.6667	12.3333	5	2.33333		7	7.6667	10.667	9	5	8.3333	8.6667	9	7	10.333	4.333	3.6667
	4.33	4.33	4.33	3.66667	2.667	4	4	3.6667	4	8	3.3333	3.3333		5.3333	8.3333	8.667	5.333	6.3333	5.333	4.6667	3.6667	4	9.33333	4.3333	2		6	5.6667	9.6667	7.33	4.667	6	7.6667	10	6.33333	6.6667	2.667	3.3333
	4	3.33	3.33	3.33333	2.667	4.66667	3.3333	3.3333	4.33333	6.3333	2.6667	3.3333		4.3333	5.6667	6	6	5	5	3.6667	3.3333	4.3333	7.66667	3	2		4.6667	5.3333	10.333	8	5	7	4.6667	6.33333	3.66667	8.3333	1.667	2.6667
38	3.33	2.67	2.33	3.66667	1.667	5.66667	2.6667	3	4.33333	5.6667	2.3333	2.3333		4	5.3333	6	5.333	5.3333	6	3.3333	4.3333	3.6667	5.66667	2.3333	2		4.6667	3.6667	10	6.67	3.667	7.6667	3	4.66667	5	8	1.333	2.3333
	3.33	2.67	2.33	4	2.333	5.33333	2	3.3333	3.66667	4.6667	2	2.3333		3.6667	3.6667	6.667	2.667	4	5.333	2.6667	4.3333	3.3333	5.33333	2	2		4.6667	3	9.6667	6	2.667	7	2.6667	4	4.66667	6.3333	1.333	2
	2.33	1.67	2.33	3.66667	1.667	4.66667	1.6667	3.6667	3.66667	3.3333	1.3333	1.3333		2	3.3333	4.333	2.333	3.6667	6.667	2	4.3333	2.6667	4.33333	1.3333	1.33333		3.6667	2.3333	9.3333	4.33	2.667	6.6667	2.3333	4.33333	4.66667	6	0.667	1.3333
	2.33	1	2.33	2.33333	1.333	4.33333	1.6667	2.6667	3.33333	3.3333	0.3333	1		2	2.6667	3.333	2.667	3.3333	4.667	2	3.3333	3	4.66667	1	0.33333		2.6667	1.3333	5.6667	4.33	2.667	7	2.3333	3.33333	4.33333	3.6667	0.667	0.6667
46	2	0.33	2	1.33333	1	4	1.3333	2	2.33333	3	0	0.3333		1.3333	2.3333	3.333	2	3.3333	4.333	1.6667	3	1.6667	4	0.6667	0		1.6667	1	5.3333	3	2.667	5	2.3333	3.33333	2.66667	3.3333	0	0.6667
	2	0	2	0.33333	0.667	3.33333	1.6667	2	2.33333	2.6667	0	0		0.6667	1.6667	3.667	1.667	3	4	1.6667	3	1	2.66667	0.6667	0		1	0.3333	4	3	3	4.6667	3	3	2.33333	3.3333	0	0.3333
	1.67	0	2.33	0	0.667	3	1.6667	1.6667	1	2.6667	0	0		0.6667	1	3.667	1.667	2.3333	3.333	1	2.6667	1	2	0	0		0.6667	0.3333	3.3333	2	2	3.3333	3.3333	1.66667	1.66667	2.6667	0	0
	1	0	2	0	0.667	2.33333	1.3333	1.6667	1	2.3333	0	0		0.3333	0.6667	2.667	0.667	1.3333	3	1.3333	1.6667	1	1	0	0		0.6667	0.3333	3.6667	2	2	4	2.3333	1.33333	1.33333	2.6667	0	0
54	1	0	2.33	0	0.333	2.33333	1.6667	1.3333	1	2	0	0		0.3333	0.6667	2.333	0.333	1.3333	3	1.3333	1.3333	0.3333	1	0	0		0.3333	0.3333	3	1.33	1.333	3.6667	1.6667	1	1.33333	1.6667	0	0
	0.67	0	1.67	0	0.333	2.33333	0.6667	0.6667	0.66667	1	0	0		0	0.6667	1.667	0.333	1.3333	2	0.3333	1	0	0.33333	0	0		0.3333	0	2.3333	0.67	1	3	1.6667	0.33333	0	1.6667	0	0
	0.67	0	1	0	0	2.33333	0.6667	0.6667	0.66667	0	0	0		0	0.6667	1.333	0.333	0.6667	2	0	0.3333	0	0.33333	0	0		0	0	2.3333	0.67	0.667	3	1.6667	0.33333	0	1	0	0
	0.33	0	1	0	0	1.66667	0.6667	0.6667	0.66667	0	0	0		0	0.3333	0.667	0.333	0	1.667	0	0.3333	0	0.33333	0	0		0	0	2.6667	0	0.667	2.6667	1.3333	0.33333	0	0.3333	0	0
62	0	0	0.67	0	0	0	0.6667	0.6667	0.66667	0	0	0		0	0.3333	0	0	0	0	0	0.3333	0	0	0	0		0	0	2.3333	0	0.333	0	1.3333	0	0	0.3333	0	0
	0	0	0.67	0	0	0	0.6667	0.6667	0.66667	0	0	0		0	0	0	0	0	0	0	0	0	0	0	0		0	0	1.3333	0	0.333	0	0.3333	0	0	0	0	0
	0	0	0.33	0	0	0	0.3333	0.6667	0	0	0	0		0	0	0	0	0	0	0	0	0	0	0	0		0	0	1	0	0.333	0	0.6667	0	0	0	0	0
	0	0	0.33	0	0	0	0	0.3333	0	0	0	0		0	0	0	0	0	0	0	0	0	0	0	0		0	0	0.6667	0	0.333	0	0.6667	0	0	0	0	0
70	0	0	0.33	0	0	0	0	0.3333	0	0	0	0		0	0	0	0	0	0	0	0	0	0	0	0		0	0	0.3333	0	0	0	0.6667	0	0	0	0	0
	0	0	0.33	0	0	0	0	0	0	0	0	0		0	0	0	0	0	0	0	0	0	0	0	0		0	0	0	0	0	0	0.6667	0	0	0	0	0
	0	0	0	0	0	0	0	0	0	0	0	0		0	0	0	0	0	0	0	0	0	0	0	0		0		0	0	0	0	0.3333	0	0	0	0	0

## Sheet: Fig. 1h
	Control Max intersection (#)											Wheel Run Max intersection (#)
	F	F	F	F	F	F	F	M	M	M		F	F	F	F	F	F	M	M	M	M	M	M
0	15	16.7	18	18	18	18.33	19.7	19.33	17	19.33		17.7	19.67	19.33	17.33	18	20.33	21	15	14.67	19.67	18.33	18.33
2hr	15.33	19.33	17.33	21	15.67	19.33	20	20.33	18.67	19.33		21	23.33	22.33	18.67	21	26	24.33	19.67	19	20.33	21.67	18.33
24hr	16	16.33	19.67	21	17.3	18.67	20	20.67	16.67	22.67		17.33	23	23	24.33	18.67	26.33	21.33	22	18.33	24	22	16.33

## Sheet: Fig. 1i
	Control Sholl AUC											Wheel Run Sholl AUC
	F	F	F	F	F	F	F	M	M	M		F	F	F	F	F	F	M	M	M	M	M	M
0	185.5	205.67	207	155.16	198.2	186	249.67	192.83	224.16	265.67		209.167	205.5	253	186	181	229.833	173.83	235.17	188.33	203.16	278.5	199.16
2hr	175.83	206.17	224	184.5	193.5	183.2	222.16	214.5	233	218.5		242.17	301.3	318.17	252.2	267.83	303.7	176.83	269.17	242.67	237.67	290.167	228.3
24hr	183.17	205	245.833	224.5	197	197.67	225.67	193.67	230.33	311.66		222.83	262	320.5	293.16	240.2	340.16	180.17	286.16	263.83	232.3	295.67	204.5

## Sheet: Fig. 1l
	Control Normalized microglial volume											Wheel Normalized microglial volume
	F	F	F	F	F	F	M	M	M	M		F	F	M	F	F	F	M	M	M	F	M	F
0	1	1	1	1	1	1	1	1	1	1		1	1	1	1	1	1	1	1	1	1	1	1
2	1.11013	0.874494	0.907368	1.00883	0.9994	0.998292	0.912114	0.97467	0.99992	1.00447		0.997824	1.18722	1.11263	1.003	1.06866	1.07323	1.07463	1.11083	1.14223	1.0715	1.07297	1.11738
24	1.05727	0.919028	1.03939	1.00304	1.00056	1.00332	0.961995	1.00918	1.00007	0.998504		0.994703	1.12335	1.11902	1.07189	1.06947	0.99926		1.12104	1.1663	1.0625	1.14227	1.03623

## Sheet: Fig. 2c
0-10 minSurveillance ratio
	No stim	Stim
M	0.344166	0.309295
F	0.39261	0.366734
F	0.467208	0.259367
M	0.340706	0.324105
F	0.357664	0.284589
F	0.309372	0.258499
M	0.386123	0.323647
F	0.328977	0.253394
M	0.406741	0.312387
M	0.395097	0.348917
F	0.399417	0.344529

## Sheet: Fig. 2e
10-90 Surveillance ratio
	No stim	Stim
F	0.557953	0.644326
F	0.557222	0.656635
M	0.654056	0.672932
F	0.575197	0.69701
M	0.593046	0.695213
M	0.661697	0.639948
F	0.605021	0.659315
F	0.484959	0.605077
F	0.537024	0.581962
M	0.58095	0.640741
F	0.534361	0.668337
F	0.557913	0.59305

## Sheet: Fig. 2g
	No Stim normalized microglial volume													Stim normalized microglial volume
	F	F	M	M	M	F	F	F	F	F	F	M		F	F	M	M	M	F	F	F	F	F	F	M
0	1	1	1	1	1	1	1	1	1	1	1	1		1	1	1	1	1	1	1	1	1	1	1	1
10	1.0285	1.00112	1.00351	1.01658	1.00021	0.991807	1.0156	1.04431	0.994837	1.00208	1.0234	1.0283		0.929381	0.98157	0.955757	0.90057	0.920869	0.878794	0.92013	0.96071	0.962679	0.900639	0.943241	0.897551
90	1.03888	1.00124	0.994785	1.01545	1.00245	1.00945	1.01229	1.03882	0.998096	1.0019	1.00777	1.02413		1.0087	1.07368	1.04924	1.05822	1.09362	1.15121	1.02571	1.08116	1.04611	1.05995	1.09469	1.16322
24hr	1.02692	1.00013	1.00102	0.997934	1.00222	0.98706	1.02095	0.990102	1.01184	1.00173	1.00187	1.00366		1.03546	1.03498	1.04949	1.11266	1.09424	1.05751	1.04353	1.04101	1.04239	1.12078	1.11096	1.12843

[truncated: 72 more sheets: Fig. 3b, Fig. 3c, Fig. 3d , Fig. 3e, Fig. 3f, Fig. 3g, Fig. 3h, Fig. 3i, Fig. 4b, Fig. 4d, Fig. 4e, Fig. 4g, Fig. 5a, Fig. 5b, Fig. 5c, Fig. 5d, Fig. 5e, Fig. 5f, Fig. 5g, Fig. 5h …]
